# Supplementary material for: No significant relationship exists between tumor size and prognosis in distant metastatic hepatocellular carcinoma: a propensity score matching analysis based on SEER database
Source: BMC Gastroenterol. 2022 Jun 2;22:274. doi: 10.1186/s12876-022-02355-1 (PMC9161599; doi:10.1186/s12876-022-02355-1)
Supplement: Supplementary file 1 — Additional file 1. Primary data of this study. [file 12876_2022_2355_MOESM1_ESM.csv]

seer database source data
sex	Grade	T	N	surgery	tumorsize	AFP	months	status	race	age
1	3	4	1	3	130	1	0	1	3	81
1	3	3	1	3	130	2	6	1	1	62
1	3	3	1	3	194	2	2	1	3	47
2	1	3	1	3	140	1	14	1	1	46
1	2	3	1	3	63	2	4	1	1	56
1	3	3	2	3	108	1	1	1	2	57
1	2	1	1	1	31	1	59	0	1	56
1	3	3	2	3	80	2	0	1	2	62
2	3	1	2	3	153	1	9	1	3	39
1	2	3	2	3	13	2	1	1	3	45
1	3	1	1	3	15	1	1	1	3	62
1	3	3	1	3	58	2	14	1	2	73
1	1	3	1	3	124	1	12	1	2	66
1	2	1	1	3	110	2	0	0	3	78
1	3	3	1	3	158	2	5	1	2	60
1	3	2	1	3	22	2	0	1	3	64
1	3	1	2	3	80	2	1	1	2	55
1	1	3	1	3	60	1	16	1	2	65
1	1	2	1	3	40	1	2	1	3	74
1	3	2	1	3	31	2	4	1	2	67
1	2	3	2	3	93	2	7	1	2	63
1	1	1	1	3	67	2	0	1	2	58
1	3	3	1	3	170	2	0	0	3	30
1	1	3	1	3	167	2	4	1	3	55
1	2	3	1	3	58	2	0	1	2	65
1	1	1	1	3	60	1	1	1	2	80
1	3	1	1	3	53	2	16	1	2	90
2	3	4	1	1	75	1	16	0	3	72
2	1	4	1	3	94	1	2	1	2	72
2	2	3	1	3	158	2	1	1	3	53
1	3	1	2	3	65	1	4	1	3	61
2	1	3	1	3	84	1	5	1	2	73
1	3	1	1	3	100	2	0	1	3	58
2	2	1	1	3	137	2	1	1	2	79
1	3	3	1	3	137	2	0	0	2	79
1	1	2	1	3	41	2	2	1	2	54
1	1	4	1	3	170	2	1	1	2	80
1	3	3	1	3	67	2	2	1	2	68
1	2	2	2	3	43	2	6	1	2	63
1	2	3	2	3	70	2	5	1	1	38
1	2	3	1	3	90	2	7	1	2	50
1	1	3	2	3	94	2	4	1	2	61
1	3	3	2	3	50	2	2	1	2	59
1	3	2	1	2	40	2	9	1	2	55
1	2	3	1	3	125	2	8	1	2	64
1	3	3	2	3	106	2	1	1	2	49
1	2	1	1	3	15	2	3	1	2	65
1	1	1	1	3	66	2	15	1	2	79
1	2	1	1	2	22	1	30	1	2	62
1	3	3	2	3	98	1	2	1	2	59
2	2	3	1	3	56	2	6	1	2	60
1	1	2	2	3	30	2	18	1	2	61
1	2	2	1	3	45	2	31	0	2	59
1	3	3	2	3	70	2	3	1	2	58
2	3	3	1	1	124	2	25	0	1	60
1	2	2	2	3	36	2	0	1	2	51
2	3	1	1	1	20	2	25	0	2	77
2	2	3	1	3	63	1	3	1	2	83
1	3	4	2	3	100	2	0	1	2	56
1	3	2	2	3	47	2	3	1	2	64
1	3	1	1	3	59	2	13	1	2	61
2	2	3	1	3	55	2	5	1	2	64
1	2	3	1	3	191	2	10	1	1	63
1	1	2	1	3	22	2	0	1	2	75
1	1	3	2	3	140	2	4	1	2	84
1	2	3	2	3	122	1	0	0	2	63
1	1	1	1	3	52	2	2	0	3	69
1	2	3	1	3	113	2	1	1	2	77
1	2	1	1	3	36	1	3	0	2	83
1	1	3	1	3	76	2	0	1	2	81
1	3	1	1	3	95	2	22	1	2	79
1	2	1	1	3	27	2	11	1	1	86
1	2	3	1	3	100	2	2	1	2	69
1	2	3	2	3	32	1	1	1	2	61
1	2	3	1	3	57	2	9	1	2	63
1	2	2	2	3	31	1	0	1	2	74
1	2	2	2	3	40	2	14	1	1	66
2	3	2	1	3	49	2	0	1	1	67
1	2	3	1	3	170	2	1	1	2	61
1	2	3	1	3	90	2	9	1	1	69
1	2	1	1	3	111	1	13	1	1	60
1	2	3	1	3	140	2	0	1	1	80
1	2	3	1	2	50	2	26	1	1	60
1	2	4	1	3	76	2	3	1	2	63
2	2	4	2	3	65	2	4	1	2	82
2	2	3	1	1	109	2	18	1	2	21
1	1	3	1	3	137	2	2	1	1	82
1	2	3	1	3	100	2	2	1	1	60
1	3	2	1	3	39	2	1	1	1	67
1	2	4	2	3	73	2	9	1	2	85
1	1	3	1	3	148	2	7	1	1	57
2	1	2	1	3	39	2	1	1	1	78
1	1	3	1	3	111	1	16	1	2	68
1	1	4	1	3	160	2	2	1	2	52
2	3	3	1	3	70	2	4	1	2	81
2	1	1	1	3	200	2	1	1	3	73
1	2	2	1	3	38	2	6	1	2	56
1	1	1	1	3	121	2	1	1	1	80
1	3	2	1	1	168	2	3	1	2	57
1	2	3	1	3	156	2	3	1	1	52
1	1	3	2	3	100	2	6	1	1	63
1	2	3	2	3	150	2	5	1	1	60
1	3	1	2	3	993	2	0	1	2	82
1	2	3	2	3	67	2	6	1	1	60
1	3	3	1	3	40	2	2	1	3	60
1	1	3	2	3	72	2	3	1	2	73
2	2	3	1	3	38	2	8	1	2	84
1	2	2	1	1	90	2	20	1	2	66
1	1	3	1	3	70	2	6	1	1	60
1	3	2	2	3	46	2	9	1	1	56
1	1	1	1	1	207	1	8	1	2	74
1	1	2	1	3	21	2	6	1	1	61
1	2	2	1	3	50	1	12	1	2	52
1	2	3	1	3	66	2	4	1	2	68
1	2	3	1	3	220	2	2	1	2	57
1	3	1	1	3	38	1	11	1	2	46
1	2	2	1	3	41	2	4	1	2	80
2	1	2	2	3	50	2	4	1	2	74
1	1	3	2	3	80	1	20	0	1	61
1	2	1	1	3	62	2	9	1	2	56
2	3	3	2	3	116	2	0	1	1	77
1	2	3	2	3	213	2	1	1	2	58
1	2	3	2	3	120	2	2	1	1	61
2	3	4	2	3	142	2	8	1	2	59
1	1	1	1	3	90	2	10	1	1	72
1	2	3	1	3	71	2	10	1	2	63
1	2	3	1	3	91	2	0	1	2	56
1	2	1	1	3	71	2	10	0	1	65
1	2	3	1	3	60	2	3	1	1	83
1	2	4	2	3	150	2	3	0	2	71
2	3	2	1	1	100	2	5	0	2	83
1	2	3	1	2	70	1	3	0	2	66
1	1	3	1	3	14	2	4	1	2	63
1	1	3	1	3	104	2	2	0	1	60
1	3	3	2	3	70	2	2	0	2	62
1	3	1	1	3	87	2	2	1	2	72
1	1	2	1	3	25	2	3	1	1	59
1	3	2	2	3	29	2	1	1	2	66
1	1	3	1	3	120	2	4	1	3	74
1	2	3	2	3	60	2	4	1	3	61
1	3	3	1	3	75	2	5	1	2	65
1	3	2	1	1	15	2	11	1	3	53
1	2	2	1	3	35	1	4	1	3	81
1	3	3	2	3	121	2	2	1	3	69
1	3	2	1	3	50	2	1	1	3	80
1	3	4	1	1	160	2	6	1	3	89
1	2	1	1	3	40	1	11	1	3	73
1	2	3	1	3	136	2	16	1	3	78
1	3	4	2	1	220	1	4	1	3	35
1	2	3	2	3	61	2	5	1	3	69
1	2	3	1	3	98	2	6	1	3	56
2	1	3	2	3	78	1	4	1	2	77
1	2	1	1	3	100	2	4	0	3	54
1	2	3	1	3	50	1	3	0	3	50
1	1	3	1	3	60	1	2	1	2	72
2	2	3	2	3	70	2	0	1	2	82
2	3	1	2	3	74	1	11	1	2	69
2	2	1	1	3	80	1	4	1	2	77
1	2	2	1	3	44	1	0	1	2	83
1	1	3	1	3	104	2	5	1	2	54
1	3	3	2	3	80	2	0	1	2	78
1	3	1	1	3	100	2	1	1	3	64
1	3	1	1	3	110	2	38	1	2	67
1	2	3	1	3	127	2	4	1	3	68
2	2	3	2	3	120	1	12	1	2	55
1	2	3	1	3	45	2	7	1	2	88
1	2	3	1	3	75	2	6	1	2	63
1	3	1	1	3	50	2	3	1	2	70
1	3	3	2	3	173	2	1	1	2	68
2	3	1	1	3	200	2	0	1	2	63
2	3	3	2	3	52	2	1	1	2	64
2	3	3	2	3	54	1	5	0	1	59
1	2	3	2	3	100	2	1	0	2	88
1	3	1	1	3	40	2	12	1	2	80
1	2	1	1	3	340	2	10	1	2	62
1	1	4	2	3	80	1	2	1	2	64
2	2	2	1	3	50	2	24	1	2	77
2	2	4	1	3	75	2	10	1	3	56
1	3	4	1	1	125	2	13	1	2	61
1	3	3	1	3	109	1	1	1	2	47
1	3	2	1	3	87	2	0	1	2	48
1	3	3	1	3	100	2	0	1	2	55
1	3	1	1	3	77	2	9	1	2	55
2	3	3	2	3	75	1	0	1	2	69
1	3	3	2	3	87	2	6	1	2	65
2	3	1	1	3	102	2	1	1	2	65
1	1	1	1	3	50	2	6	1	2	65
1	2	1	1	3	60	2	14	1	2	73
1	3	3	2	3	67	2	2	1	2	67
1	3	3	2	3	70	1	1	1	2	63
1	2	3	2	3	121	2	2	1	2	51
1	2	3	1	2	90	2	6	1	2	49
1	1	1	1	3	50	1	0	1	2	65
1	2	1	1	3	79	2	1	1	3	72
1	3	3	2	3	141	1	1	1	2	72
1	2	3	1	3	94	2	4	1	2	71
1	2	3	1	3	130	2	2	1	2	69
2	3	1	1	3	145	2	10	1	2	34
1	2	4	1	3	64	1	2	1	2	88
2	2	3	1	3	110	2	1	1	2	54
1	1	1	1	3	55	1	0	1	2	81
2	3	3	1	3	51	2	10	1	2	68
1	2	3	1	3	145	2	2	1	3	76
2	1	2	1	3	41	2	24	1	2	77
1	2	3	1	3	211	2	2	1	2	69
2	2	3	2	3	53	2	3	1	2	59
2	3	3	1	3	120	2	4	1	2	60
1	3	3	2	3	80	1	4	1	2	83
1	2	3	2	3	150	2	8	1	2	72
1	2	3	1	3	102	2	9	1	2	58
1	2	3	2	3	190	2	2	1	3	50
1	2	3	1	3	80	2	1	1	3	51
1	3	1	2	3	116	1	1	1	2	78
1	2	3	2	1	125	1	23	1	2	23
1	2	3	1	3	141	2	3	1	3	40
1	2	1	1	3	70	2	5	1	2	80
1	2	4	1	3	140	1	3	1	2	73
1	3	3	2	3	85	2	5	1	2	75
2	2	1	1	1	49	1	27	1	2	66
1	1	3	1	3	100	1	3	1	3	67
1	1	3	1	3	150	2	9	1	3	61
1	2	3	2	3	120	1	24	0	1	67
1	2	3	1	3	100	1	21	0	2	85
2	2	3	1	3	96	2	20	0	2	75
1	1	4	1	3	160	2	3	1	3	77
1	2	3	1	3	117	2	17	1	2	79
1	3	4	2	3	123	2	0	1	1	69
1	2	4	2	3	90	2	6	1	2	80
1	2	3	2	3	57	1	6	1	2	60
1	2	3	2	3	113	2	4	1	2	65
2	1	1	1	3	130	2	9	0	3	75
1	3	3	2	3	129	2	1	1	2	60
1	3	3	2	3	60	2	1	1	2	73
2	2	2	1	3	43	2	0	0	3	62
1	2	1	1	3	116	2	4	0	2	65
1	1	3	1	3	71	2	7	1	2	54
1	1	4	2	3	150	1	5	1	2	55
2	3	3	1	1	120	2	8	1	2	38
1	1	3	1	3	131	2	40	1	2	65
1	2	2	2	3	30	2	5	1	1	68
1	3	3	1	3	135	2	1	1	2	58
1	3	2	1	3	170	2	4	1	2	70
1	3	3	1	3	116	2	6	1	2	70
1	2	3	2	3	40	2	8	1	2	60
1	3	3	2	3	150	1	9	1	2	59
1	2	2	2	3	43	2	3	1	2	64
1	1	3	1	3	140	1	14	0	2	66
1	3	3	1	3	100	1	0	1	2	26
1	3	2	1	3	30	2	2	1	1	58
1	2	3	2	3	54	2	16	1	2	70
2	1	3	1	3	210	2	10	1	1	72
1	2	3	1	3	89	1	1	1	1	56
1	1	1	1	3	7	1	47	1	1	51
1	3	3	2	3	72	2	0	1	3	40
1	1	2	1	3	43	2	1	1	2	59
1	2	2	1	3	20	2	4	1	1	57
1	1	3	1	3	145	2	2	1	3	81
1	3	3	1	3	52	2	1	1	1	50
1	3	1	1	3	94	2	2	1	2	64
1	3	3	1	3	140	2	1	1	3	57
2	3	3	1	3	91	2	1	1	1	55
1	3	3	1	3	207	2	5	1	1	71
1	1	1	1	3	170	2	1	1	2	63
1	1	4	2	3	50	2	9	1	2	69
1	1	3	1	3	93	2	4	1	2	87
1	3	1	1	3	30	2	0	1	2	57
1	2	3	1	3	65	2	5	1	3	65
1	3	3	2	3	56	2	1	1	3	55
2	2	4	1	3	150	2	3	0	1	74
1	2	3	1	3	200	2	0	0	2	59
1	2	2	1	3	29	2	5	1	2	78
1	3	3	2	3	75	2	8	1	3	86
1	2	1	1	1	140	2	44	1	3	35
1	3	4	2	3	120	2	1	1	2	71
1	3	3	1	3	82	2	8	1	2	54
1	3	4	1	1	120	1	1	1	3	55
1	3	3	1	1	65	2	9	1	2	74
1	3	4	1	1	92	1	28	1	3	80
1	3	3	2	3	44	2	0	1	2	58
1	2	3	1	3	200	2	0	1	2	63
1	2	1	1	3	135	2	1	1	2	72
1	3	3	2	3	67	2	3	1	2	82
1	2	1	1	3	150	2	3	1	2	68
2	1	3	1	3	134	2	1	1	3	68
1	3	3	1	3	170	2	1	1	3	59
1	1	3	1	3	96	2	21	1	2	50
1	2	3	2	3	190	2	0	1	2	48
1	1	2	1	3	32	2	6	1	2	53
2	3	1	1	3	127	2	2	1	2	87
1	3	3	1	3	165	2	0	1	2	85
2	3	4	1	1	50	2	0	0	3	55
1	3	1	1	3	100	2	2	1	2	28
1	3	3	1	3	110	2	0	1	2	54
1	2	3	2	3	120	2	5	1	3	72
1	3	1	2	3	126	2	2	1	2	83
2	1	2	1	3	44	1	0	1	2	33
1	2	3	1	3	80	2	2	1	2	49
1	3	3	1	3	21	2	6	1	2	63
1	2	3	2	3	117	1	32	1	2	37
2	2	1	1	3	80	1	18	1	3	86
2	3	3	2	3	89	2	5	1	2	68
1	2	2	1	1	88	2	12	1	3	71
1	3	4	2	1	70	2	11	1	3	72
1	2	3	1	3	10	2	5	1	2	63
2	2	3	1	3	146	2	7	1	3	78
1	3	3	2	3	120	1	6	1	2	59
2	3	1	1	3	40	2	0	1	2	72
1	3	2	1	3	49	2	4	1	2	60
1	3	3	2	3	100	1	4	1	1	58
1	2	3	1	3	87	2	3	1	2	72
1	1	1	1	3	81	1	13	1	2	82
1	1	3	1	3	124	1	7	1	3	70
2	3	3	2	3	70	2	6	1	3	66
1	3	3	1	3	100	2	0	1	2	78
2	3	3	2	3	110	2	3	1	3	60
1	3	4	1	3	110	2	5	1	1	87
1	3	3	2	3	100	2	6	1	2	64
1	1	4	1	3	113	2	7	1	2	69
1	3	3	1	3	230	2	5	1	3	75
1	1	1	1	3	56	2	1	1	1	61
1	3	4	2	3	110	2	0	1	2	76
2	2	1	1	3	78	2	2	1	2	75
1	2	2	1	3	140	2	13	1	3	75
1	3	4	1	3	72	2	0	1	1	54
1	1	2	2	3	12	1	52	1	2	78
1	2	1	2	3	162	2	6	1	2	39
1	3	3	2	3	114	2	4	1	1	35
2	3	2	2	3	31	2	0	1	3	70
1	1	1	1	3	52	2	16	1	2	57
1	1	1	1	3	93	1	0	1	2	56
1	2	1	2	3	17	2	2	1	2	48
1	1	3	1	3	47	2	35	0	3	61
1	3	3	1	3	100	2	3	1	2	54
1	3	3	1	3	145	2	0	1	2	90
2	2	4	1	3	130	2	1	1	1	61
1	1	3	1	3	80	2	25	1	2	58
1	3	1	1	3	12	1	1	1	2	58
1	3	1	1	3	250	2	0	1	2	82
1	2	3	1	3	43	2	3	1	3	48
1	1	1	2	3	163	1	10	1	2	80
2	1	1	1	3	65	2	12	1	2	76
1	3	4	1	1	67	2	11	1	1	53
2	1	1	2	3	95	2	11	1	3	64
1	3	3	2	3	69	2	1	1	3	57
2	1	3	2	3	56	2	0	1	2	89
2	1	1	1	3	93	2	4	1	2	79
1	2	3	1	3	52	1	27	1	2	56
2	2	2	1	1	140	2	10	1	1	79
1	3	4	1	3	160	2	5	1	2	74
1	3	3	2	3	60	2	3	1	3	45
1	3	2	2	1	180	2	4	1	3	77
1	3	2	1	3	48	2	0	1	2	60
1	2	3	1	3	89	2	2	1	2	75
1	3	3	2	3	114	2	0	0	2	67
1	1	1	1	3	60	2	19	0	2	56
1	2	1	1	3	57	2	1	1	3	83
1	1	1	1	3	120	2	14	1	3	71
1	2	1	1	3	95	1	5	1	3	87
1	3	3	1	3	110	2	0	1	2	71
1	2	1	1	3	57	2	4	1	1	66
1	3	3	2	3	68	2	2	1	2	63
2	1	2	1	3	81	2	7	1	2	65
1	3	4	1	3	60	2	0	1	2	57
1	2	1	1	3	160	2	2	1	2	75
1	2	3	2	3	51	2	18	1	2	66
1	1	1	1	3	31	1	5	1	2	50
2	1	2	2	3	61	2	1	1	2	72
1	3	1	1	3	70	2	1	1	3	74
2	1	2	1	3	41	2	1	1	2	46
1	1	4	1	3	29	1	4	1	2	58
2	3	3	1	3	78	1	5	1	3	86
1	3	3	1	3	194	2	2	1	2	77
1	2	3	1	3	90	2	0	1	2	48
1	3	3	1	3	226	2	2	1	2	60
1	2	1	1	3	200	1	0	0	1	61
2	2	4	1	3	190	2	2	0	2	45
1	2	2	1	1	10	1	15	0	3	71
1	3	3	1	1	132	2	3	1	2	25
1	2	3	1	1	70	1	14	0	2	64
1	1	1	1	3	160	2	2	1	3	66
1	2	1	1	2	60	2	12	1	2	65
1	2	2	1	3	29	2	3	1	3	67
1	2	2	1	3	42	2	2	1	1	57
1	1	1	1	3	115	2	0	1	3	69
1	3	3	1	3	150	2	1	1	2	72
1	3	4	1	1	240	2	2	1	2	60
1	1	1	1	3	50	2	6	0	2	73
1	3	3	2	3	60	1	0	1	3	72
2	3	4	2	1	22	2	2	0	2	63
1	3	4	2	3	177	2	2	1	2	64
1	3	3	2	3	170	2	3	1	2	69
1	2	4	2	1	142	2	7	1	1	63
1	3	2	1	3	81	2	0	1	2	63
1	2	3	1	3	110	2	6	1	3	59
1	3	2	1	1	40	2	3	1	3	45
1	3	3	1	3	60	2	10	0	1	58
2	1	2	1	3	24	2	54	1	2	73
2	3	1	1	3	118	2	2	1	2	76
1	3	1	1	3	40	2	0	1	2	77
1	3	1	1	3	130	2	4	1	2	76
1	3	3	1	3	75	2	5	1	2	82
1	1	3	2	3	155	1	5	1	3	72
2	3	3	1	3	110	2	3	1	2	59
1	2	1	1	3	169	2	5	1	2	83
1	2	1	1	3	129	2	30	1	2	77
1	2	1	1	3	57	2	1	1	1	55
2	3	1	1	3	70	2	0	1	2	79
1	3	1	2	3	25	1	19	1	2	53
1	2	2	1	3	23	2	2	1	2	68
1	2	3	2	3	160	2	1	1	2	77
1	2	3	1	2	110	2	8	1	2	77
1	1	1	1	2	18	1	44	0	3	56
1	2	3	1	3	80	2	1	1	2	68
1	3	1	1	2	73	2	3	1	2	63
1	2	1	1	3	149	2	16	1	3	75
1	3	3	1	3	166	2	1	1	2	53
1	2	2	1	2	35	1	9	0	2	80
1	2	3	1	3	60	2	3	1	3	65
1	3	4	2	3	150	2	55	0	3	64
1	2	3	1	3	180	2	1	1	2	63
2	3	1	1	3	82	2	1	1	3	67
1	3	1	1	3	65	2	0	1	3	71
1	3	1	1	1	65	1	2	1	3	56
1	3	3	1	3	75	2	41	1	3	75
2	3	3	2	3	70	2	2	1	2	55
2	2	3	1	3	72	2	5	1	2	58
2	3	4	1	3	110	2	7	1	3	63
2	3	1	1	3	95	2	1	1	2	65
1	1	1	1	3	53	2	68	0	2	72
1	2	3	2	3	200	2	0	1	2	65
1	1	3	2	3	50	2	1	1	1	59
1	2	1	2	3	100	1	0	1	2	55
2	3	1	2	3	27	2	12	1	2	87
1	1	3	1	3	120	2	2	1	2	72
1	2	1	1	3	167	2	2	1	2	61
2	3	3	1	3	96	2	1	1	3	41
1	3	3	2	3	136	2	7	1	2	55
1	1	1	1	3	37	2	2	1	2	79
1	3	3	1	3	130	1	2	1	3	55
1	3	3	1	3	85	2	1	1	2	65
1	1	3	1	3	93	1	0	1	2	50
2	3	1	1	3	25	2	2	1	3	52
1	3	2	1	3	50	2	0	1	3	59
2	2	3	1	3	100	2	2	1	1	56
1	1	3	2	3	135	2	4	0	3	63
1	2	1	1	3	57	2	2	1	2	53
2	2	1	1	3	78	2	3	1	2	67
1	3	2	2	3	20	2	2	1	2	59
1	1	2	1	3	46	2	9	1	2	54
1	3	2	1	3	48	2	1	1	3	59
1	2	2	2	2	23	2	61	0	2	53
2	2	1	1	1	24	2	1	1	3	69
1	2	1	1	3	100	2	0	1	2	61
1	2	2	1	3	174	1	12	1	2	65
1	3	3	2	3	90	2	1	1	2	68
1	3	3	1	3	72	2	0	1	3	67
2	1	3	2	3	105	1	53	0	2	36
1	1	1	1	3	68	1	0	1	1	55
2	2	4	1	3	89	2	0	1	1	63
2	2	2	1	1	38	2	54	1	2	51
2	2	3	1	3	30	2	6	1	1	76
1	2	3	1	1	72	1	5	1	3	75
2	1	3	2	3	65	2	9	1	2	53
1	1	1	1	3	115	2	0	1	2	57
1	3	3	1	3	100	2	2	1	1	58
1	2	3	2	3	123	2	2	1	2	58
1	2	3	1	3	82	2	0	1	2	60
1	2	1	1	3	0	1	46	1	1	63
1	3	4	1	1	155	2	23	1	3	62
1	2	3	1	3	56	1	11	1	3	59
1	2	2	1	3	93	2	0	1	2	46
1	2	3	1	3	70	2	0	1	2	92
1	1	2	1	3	40	2	39	0	2	71
1	3	3	2	3	67	2	1	1	2	58
1	1	2	1	3	39	2	9	1	2	54
1	2	1	2	3	81	1	11	1	2	56
1	1	4	1	3	42	1	1	1	3	65
1	2	3	2	3	70	2	25	1	3	67
1	3	3	2	3	51	2	3	1	2	61
1	3	1	1	1	17	2	17	0	3	47
2	1	1	2	3	87	2	37	0	2	73
1	3	3	1	3	76	2	0	1	2	61
1	2	3	2	3	152	1	1	1	2	63
1	1	2	1	1	49	1	19	0	2	65
2	3	2	1	1	80	2	45	0	2	75
1	3	3	1	3	110	2	0	1	3	39
1	2	4	1	3	30	2	1	1	2	86
1	2	3	1	3	121	2	3	1	2	58
1	3	1	2	3	160	2	1	1	3	63
1	3	3	1	3	98	2	3	1	3	43
1	1	3	2	3	65	2	2	1	3	76
2	2	3	1	3	89	2	3	1	2	57
1	2	1	2	3	130	1	9	1	2	60
1	1	3	2	3	88	2	10	1	3	69
2	2	3	1	3	115	2	1	1	2	77
2	3	3	1	3	90	1	0	1	2	62
1	2	1	2	3	100	2	5	1	2	84
2	1	3	2	3	130	2	1	1	3	75
1	3	1	1	3	165	2	9	1	2	56
1	1	1	1	3	77	1	39	0	2	61
2	2	3	2	3	62	2	0	1	2	86
1	3	4	1	3	150	2	2	1	2	70
2	2	3	1	3	60	2	2	1	2	54
1	1	3	1	3	156	1	2	1	2	73
1	3	4	1	3	130	2	0	1	3	62
1	2	1	1	3	51	2	9	1	2	61
1	1	4	2	3	40	1	2	1	3	53
2	3	4	1	3	51	2	1	1	2	46
1	2	3	2	3	90	2	2	1	2	65
1	1	3	1	3	82	2	0	1	2	75
1	2	3	1	3	65	1	2	1	2	61
1	2	1	1	3	120	2	6	1	2	53
1	2	3	2	3	170	2	3	1	2	75
1	2	2	1	3	49	2	3	1	2	61
2	2	1	1	3	72	2	5	1	3	86
1	2	3	1	3	215	2	6	1	2	69
1	1	2	2	3	46	2	13	1	2	63
1	2	1	1	1	35	1	21	0	3	61
1	2	3	1	3	75	1	1	1	2	65
1	1	3	1	3	70	2	5	1	2	72
2	3	3	1	3	82	2	0	1	3	81
1	3	4	2	3	134	2	27	1	2	48
1	2	3	2	3	100	2	1	1	2	65
1	1	1	1	3	74	2	3	1	2	71
1	3	1	1	3	30	2	13	1	1	64
1	1	3	1	3	73	2	3	1	1	64
1	3	1	1	3	24	1	3	1	2	73
1	2	2	1	1	36	2	24	0	3	40
1	2	3	2	1	310	1	23	0	2	18
2	3	1	1	3	57	2	0	0	2	72
1	1	3	2	3	73	2	3	1	2	61
1	1	3	1	3	32	1	21	0	1	61
1	3	1	1	3	29	1	12	1	1	62
1	3	1	1	3	80	2	3	1	3	65
1	1	4	1	3	120	1	1	1	3	60
1	1	2	2	3	40	1	18	1	2	61
1	3	1	1	3	100	2	2	1	3	66
2	1	1	1	3	39	2	9	1	2	71
1	1	3	1	3	155	2	1	0	2	56
1	3	1	1	3	79	2	21	0	3	67
2	3	1	1	3	137	1	1	1	2	62
2	1	1	1	3	60	2	1	1	2	92
1	3	4	1	3	46	2	13	1	2	61
1	3	1	1	3	125	1	4	1	2	64
1	1	3	1	3	71	2	4	1	2	58
1	2	4	2	3	71	2	0	1	2	74
2	3	1	1	3	113	2	4	1	2	73
1	2	3	2	3	57	2	2	1	2	52
1	2	3	2	3	115	2	3	1	2	61
1	2	3	1	3	120	2	1	1	2	68
2	3	3	1	3	59	2	3	1	3	76
1	2	3	1	3	89	2	0	1	2	58
1	2	3	1	3	67	2	3	1	2	66
1	3	3	1	3	74	2	3	1	3	55
1	3	4	2	3	90	2	6	1	3	66
1	1	1	1	3	227	2	1	1	2	76
2	3	3	2	3	68	2	7	1	2	63
1	3	2	2	3	45	2	2	1	3	80
1	1	3	1	3	65	2	0	1	2	58
1	1	3	1	3	49	1	3	1	2	58
1	3	3	2	3	180	2	1	1	2	82
2	2	1	1	3	61	1	1	1	2	75
1	3	1	1	3	76	1	3	1	2	69
1	2	3	1	3	140	2	1	0	3	48
1	3	3	1	3	75	2	1	1	2	63
2	3	2	2	3	32	2	12	0	2	67
1	2	3	1	2	96	2	7	0	2	65
1	2	3	1	3	148	2	7	0	2	65
1	3	1	1	3	44	2	9	1	2	54
1	1	3	1	3	100	2	1	1	3	65
1	3	4	1	3	70	2	6	0	2	56
1	3	3	2	3	51	2	1	1	2	81
1	2	3	2	3	50	2	1	1	2	69
1	3	4	1	3	111	2	1	1	3	74
2	2	1	2	3	120	2	2	1	1	64
2	3	3	1	3	139	2	6	0	2	53
2	2	2	2	3	198	1	1	1	3	61
1	3	3	2	3	63	2	0	1	2	80
2	3	3	2	3	124	2	5	0	2	73
2	2	1	1	3	60	1	0	1	2	85
1	3	2	1	1	78	2	0	0	2	68
1	2	3	1	3	70	2	2	0	3	64
2	2	1	1	3	120	2	1	1	3	42
1	3	3	1	3	169	2	2	1	3	62
2	3	3	2	3	128	2	2	0	3	56
1	2	4	1	1	290	2	0	1	2	57
2	3	1	2	3	48	2	0	0	2	71
1	3	3	2	3	68	2	2	0	3	66
1	1	1	1	3	210	2	2	0	2	82
1	2	3	1	3	65	2	1	0	2	67
1	3	1	1	3	105	2	0	0	2	51
2	3	1	1	3	210	2	1	0	3	53
2	3	2	1	1	125	2	3	0	2	56
1	3	3	2	3	72	2	1	1	2	80
2	1	1	1	3	70	1	1	1	2	81
1	2	2	1	3	30	2	0	1	2	50
1	3	1	1	3	61	2	2	1	2	78
1	1	3	1	3	147	1	16	1	2	53
2	3	3	2	3	130	2	0	1	1	51
1	3	3	1	3	90	2	13	1	2	79
2	1	1	1	3	50	2	14	1	2	88
2	3	2	1	3	3	2	14	1	2	23
1	2	1	1	3	70	2	5	1	2	50
1	3	3	2	3	167	2	1	1	2	55
1	3	2	2	3	28	2	1	1	2	52
1	1	3	2	3	58	2	2	1	2	65
1	1	3	2	3	76	2	5	1	2	61
2	3	4	2	3	106	2	6	1	2	49
1	3	3	1	3	65	2	1	1	2	70
2	3	1	1	3	22	1	0	1	2	86
1	3	1	1	1	160	2	46	0	2	62
1	2	2	1	3	32	2	22	1	2	65
1	3	1	1	3	20	2	13	1	2	59
1	1	3	1	3	78	1	33	1	2	46
2	2	3	1	3	80	2	9	0	2	85
2	3	3	2	3	100	1	3	1	2	52
1	3	3	1	3	61	2	0	1	2	52
1	1	4	1	2	213	1	23	1	1	57
1	3	4	2	3	77	1	2	1	2	43
1	3	3	1	3	75	2	3	1	1	67
1	3	3	1	3	65	2	2	1	2	59
2	3	1	1	3	38	1	0	1	2	72
1	2	3	1	3	60	2	1	1	2	63
2	2	1	1	3	159	2	6	1	2	47
1	3	1	1	3	21	2	7	1	2	64
1	2	3	1	3	80	1	0	1	1	83
1	3	3	2	3	120	2	0	1	2	70
1	2	2	2	2	40	2	3	1	2	71
1	2	3	1	3	77	2	2	1	2	69
2	3	2	1	3	36	2	2	1	2	82
1	2	3	1	3	64	2	13	1	2	67
1	3	3	1	3	90	1	11	1	2	43
1	2	1	1	3	157	1	6	1	1	62
1	2	3	1	3	22	2	3	0	2	63
2	3	1	2	3	74	1	6	0	2	63
1	2	3	1	3	90	1	0	0	1	53
1	2	1	1	3	100	2	3	1	2	82
1	3	3	1	3	100	2	3	1	1	73
1	3	1	1	3	110	2	0	1	2	52
1	2	3	2	3	30	2	13	1	1	50
1	1	2	1	3	50	2	11	1	1	63
1	2	2	1	3	38	1	5	1	2	65
1	2	4	2	3	130	2	0	1	1	62
1	3	3	2	3	103	2	9	1	2	53
2	2	3	1	3	170	1	4	1	2	81
1	2	4	1	3	51	2	7	1	1	66
1	1	4	2	3	95	2	5	1	1	55
1	2	1	2	3	70	2	23	1	2	64
2	3	1	1	3	190	2	0	1	2	64
1	1	3	1	1	60	2	24	1	1	61
1	3	3	1	3	85	2	2	1	2	80
1	2	1	2	3	65	2	12	1	1	59
1	3	1	2	3	51	2	2	1	2	48
1	2	2	2	3	45	2	6	1	2	53
1	3	3	2	3	135	2	1	1	2	56
1	2	3	2	3	140	2	8	1	2	64
1	2	1	1	3	152	2	1	1	1	62
2	1	3	1	3	95	2	2	1	2	67
1	3	2	1	3	46	2	2	1	1	52
2	2	3	2	3	66	2	6	1	2	71
2	2	3	1	3	120	2	2	1	1	80
1	2	3	1	3	90	2	1	1	1	63
1	3	2	2	3	23	2	1	1	1	57
1	3	3	1	3	130	2	4	1	2	67
1	1	3	1	3	131	1	5	1	2	58
1	1	3	1	3	95	1	6	1	1	72
1	3	1	2	3	30	2	1	1	2	73
1	3	4	2	3	85	2	2	1	2	74
1	2	3	1	3	140	2	3	1	1	76
1	2	1	1	3	196	2	2	1	1	58
1	3	1	1	3	22	2	0	1	2	55
1	2	2	1	3	37	2	1	1	2	50
2	3	3	1	3	112	2	2	1	2	52
1	2	3	1	3	87	2	3	1	2	74
1	2	3	2	3	57	2	10	1	2	52
1	2	2	2	3	33	1	3	1	1	63
1	3	3	2	3	70	2	1	1	1	64
1	2	4	1	3	110	2	0	1	1	65
1	1	2	2	3	50	2	1	1	2	50
1	2	1	1	3	70	2	5	1	2	73
1	2	1	1	3	57	2	12	0	1	56
2	3	2	2	3	82	2	2	1	2	64
1	3	3	2	3	53	2	5	0	1	64
1	3	3	2	3	37	2	7	1	1	61
1	3	4	2	3	80	2	0	1	2	78
2	2	1	1	3	82	2	1	1	1	72
1	2	3	1	3	117	1	1	1	1	54
1	3	3	2	3	996	2	0	1	1	63
1	3	3	2	3	50	2	5	0	1	52
2	3	2	2	3	50	2	0	1	2	91
1	3	1	1	3	90	1	5	0	2	86
2	3	1	1	3	46	2	0	0	2	85
1	2	3	1	3	65	2	1	0	2	74
1	2	2	1	3	50	2	2	1	2	71
2	3	3	1	3	90	2	7	1	2	35
1	1	1	1	3	3	2	1	1	1	60
1	2	2	1	1	50	2	62	0	2	75
1	2	1	1	3	104	2	15	1	1	83
1	3	3	1	3	65	2	0	1	2	62
2	3	1	1	3	76	2	2	1	2	75
1	1	3	1	3	70	2	13	1	2	54
1	3	3	1	3	41	2	14	1	2	55
1	1	3	2	3	100	1	13	1	2	49
1	2	3	2	3	70	2	1	1	2	65
1	2	3	1	1	95	2	17	1	2	59
1	2	1	1	3	74	1	17	1	2	80
1	2	3	2	3	188	1	3	1	2	63
1	3	4	1	3	106	2	0	1	3	60
1	3	1	2	3	15	2	0	1	2	51
1	3	3	2	3	160	2	0	0	3	31
1	1	3	1	3	126	2	3	1	2	70
1	3	3	2	3	100	2	1	1	3	69
1	1	2	2	3	15	2	0	1	2	70
1	2	1	1	3	60	1	3	1	2	56
1	3	4	2	3	107	2	1	1	1	55
1	2	3	1	3	85	2	15	1	2	69
1	2	4	2	3	110	2	2	1	1	64
1	3	4	2	3	140	2	1	1	2	61
2	3	4	1	3	180	2	3	1	3	72
1	3	3	2	3	180	2	0	1	3	50
1	3	3	1	3	180	1	13	1	2	59
1	3	2	2	3	6	2	2	1	1	59
2	3	4	1	3	112	1	2	1	2	74
1	3	3	2	3	71	2	0	1	2	64
1	3	1	2	3	120	2	2	1	2	78
1	3	1	1	3	35	1	11	0	2	70
2	3	2	1	3	10	2	2	1	2	81
1	2	3	1	3	130	2	9	1	2	76
1	3	4	1	3	19	1	7	0	2	58
1	2	4	1	3	110	2	5	0	2	62
1	1	1	2	3	93	2	9	0	2	65
2	1	1	1	3	101	2	0	0	2	84
2	2	4	1	3	12	2	2	1	2	83
2	2	4	2	3	80	2	6	1	2	71
1	2	3	1	3	110	2	3	0	2	66
1	3	2	2	3	46	2	1	1	1	41
2	3	3	2	3	16	1	0	1	2	65
1	2	3	2	3	80	2	6	0	2	61
1	3	3	1	3	60	2	1	1	2	57
1	3	3	2	3	80	2	2	1	3	49
1	2	4	2	3	125	2	1	1	1	69
1	2	3	1	1	172	2	3	0	2	73
1	1	3	1	3	110	1	7	1	2	90
2	3	3	1	3	106	2	0	1	2	74
2	3	1	2	3	65	2	18	1	2	56
1	1	4	2	3	90	2	5	1	2	79
1	3	2	2	3	15	2	33	1	2	57
1	3	3	1	3	57	1	1	1	2	68
1	3	3	1	3	150	2	4	1	1	56
1	1	1	1	3	15	2	3	1	2	79
1	3	1	1	3	0	1	3	1	2	76
2	2	2	1	3	11	2	53	1	2	56
1	3	3	2	3	80	2	2	1	2	60
2	2	3	2	3	92	2	1	1	2	81
1	1	2	1	3	50	2	23	1	2	72
1	1	3	1	2	70	2	13	1	2	79
1	1	3	1	3	81	2	0	1	1	45
1	2	3	1	3	77	1	0	1	2	74
2	3	1	1	1	185	2	9	1	2	41
2	2	1	1	2	60	2	2	1	2	81
1	3	3	2	3	118	2	1	1	2	60
1	2	3	1	3	15	1	0	1	2	67
1	3	3	1	3	90	2	1	1	2	60
1	2	3	1	3	107	2	10	1	2	72
1	1	3	1	3	70	1	6	1	2	56
1	3	1	1	2	143	2	4	1	2	61
1	2	3	1	3	110	2	38	0	2	58
1	3	4	2	3	59	2	0	1	2	60
1	3	2	1	3	30	2	0	1	1	23
1	2	2	1	1	38	2	20	1	2	55
1	3	4	1	3	208	2	14	1	2	68
1	3	4	2	3	58	2	9	1	1	60
1	2	3	1	3	96	2	6	1	1	58
1	2	3	1	3	82	2	1	1	2	53
1	2	3	1	3	93	1	12	1	2	78
1	3	3	2	3	124	2	1	1	2	41
1	2	3	1	3	68	2	0	1	2	59
1	3	3	2	3	99	1	2	1	2	64
1	3	2	2	3	49	2	1	1	1	57
1	3	1	2	3	73	1	7	1	2	70
1	1	3	1	3	78	2	1	1	2	54
1	2	3	1	3	64	2	1	1	1	60
1	1	1	2	3	43	1	21	0	2	54
1	1	2	1	3	24	2	1	1	2	58
1	3	3	2	3	55	2	8	1	2	66
1	2	2	2	3	24	2	1	1	1	61
1	1	3	1	3	67	2	13	1	2	71
1	3	2	2	3	33	2	3	1	1	66
1	3	3	1	3	119	2	4	1	1	56
1	3	4	1	3	72	2	0	1	2	43
2	2	1	1	3	138	2	0	1	2	75
1	2	1	2	3	114	2	2	1	2	66
1	2	3	1	3	188	2	5	1	2	56
1	3	3	1	3	190	2	2	1	2	71
2	1	1	1	3	0	2	1	1	1	62
1	1	3	1	3	53	2	8	0	2	58
1	2	2	1	3	38	2	2	1	2	57
1	1	1	1	2	12	2	3	0	2	74
1	1	2	1	3	35	2	6	0	1	68
1	3	4	2	3	100	2	5	0	2	62
1	2	4	2	3	48	2	0	1	2	55
1	2	3	2	3	159	1	0	0	2	34
1	2	4	1	3	75	2	5	0	2	67
1	2	3	1	3	109	2	8	0	1	55
